# Supplementary material for: Implications of COVID-19 labour market shock for child and household hungers in South Africa: Do social protection programs protect?’
Source: PLoS One. 2022 Jul 1;17(7):e0269848. doi: 10.1371/journal.pone.0269848 (PMC9249193; doi:10.1371/journal.pone.0269848)
Supplement: S2 File — (DO) [file pone.0269848.s002.do]

  
 use "C:\Users\A0055728\Desktop\PLOS ONE R&R\replication data file _ for PLOS ONE submission_.dta"


 *keep pid HungaryHHk_7W1 unemployed  no_csgW1_emp no_oapW1_emp  no_csgW1 no_oapW1 grantW1 educ hhsizeW1 hh_opg w1_female urban1 urban2 urban3 race1 race2 race3 race4 ///
 *maleW1 africanW1 ageW1 age2W1 age_17_24 age_25_34 age_35_44 age_45_54 age_55_64 age_64_102 notemployedW1 employedbL nkids6W1 lnhhinc_pcW1 ///
* geotypeW1 workingW1 paidleaveW1 furloughW1 w6_emwrk_isco_c cluster 
 
 
outreg2 using food_secu.doc, replace sum(log) keep(HungaryHHk_7W1  MoneyFood_mW1  unemployed  no_csgW1_emp no_oapW1_emp  no_csgW1 no_oapW1 grantW1 educ hhsizeW1 hh_opg w1_female urban1 urban2 urban3 race1 race2 race3 race4 age_17_24 age_25_34 age_35_44 age_45_54 age_55_64 age_64_102 workingW1 paidleaveW1 furloughW1)
 
 
 
 
 
 
 **===================Survey weight; Svyset==========================***
ren w1_nc_wgt weight
svyset cluster [weight = weight], strata(stratum)
***================generate interaction  variables for job loss and social grants receipts 
  
gen no_csgW1_emp =unemployed*no_csgW1

gen no_oapW1_emp =unemployed*no_oapW1


 ****=======================R&R  PLOS ONE; Table 2===============================***

svy: probit HungaryHHk_7W1 unemployed  no_csgW1_emp no_oapW1_emp  no_csgW1 no_oapW1 educ hhsizeW1 hh_opg w1_female urban2 urban3 race1 race2 race3  
  
   mfx, dydx
  outreg2 using foo_security, replace word mfx ctitle(mfx)  se paren()tstat


svy: probit MoneyFood_mW1 unemployed no_csgW1_emp no_oapW1_emp  no_csgW1 no_oapW1 educ hhsizeW1 hh_opg  w1_female urban2 urban3 race1 race2 race3  

   mfx, dydx
  
  outreg2 using foo_security, append word mfx ctitle(mfx)  se paren()tstat
  

 
  **=========================PLOS ONE R&R Table 3====================================***
  
  
  keep  if  employedbL==1
  
 dslogit HungaryHHk_7W1 unemployed  no_csgW1_emp no_oapW1_emp  no_csgW1 no_oapW1 educ hhsizeW1 w1_female  , controls((employed)  urban2 urban3 race1 race2 race3  hh_opg) 

   mfx, dydx
 
  outreg2 using foo_security, replace word mfx ctitle(mfx)  se paren()tstat
  
  
 dslogit MoneyFood_mW1 unemployed  no_csgW1_emp no_oapW1_emp  no_csgW1 no_oapW1 educ hhsizeW1 w1_female  , controls((employed)  urban2 urban3 race1 race2 race3  hh_opg ) 
 

 mfx, dydx

  outreg2 using foo_security, append word mfx ctitle(mfx)  se paren()tstat
  
  


   ****=======================Table 4 ============================================***

   keep  if  employedbL==1

 
 
 telasso (MoneyFood_mW1  no_csgW1_emp no_oapW1_emp urbanW1 nkids6W1 no_csgW1 no_oapW1 lnhhinc_pcW1 educ hhsizeW1 w1_female, probit lasso(, selection(bic)) ainclude(grantW1 africanW1)) (notemployedW1 age_17_24 age_35_44 maleW1 africanW1, probit lasso( selection(bic)) ainclude(dipdegW1))

  outreg2 using foo_security, replace word ctitle(coefficient)  se paren()tstat


 telasso (MoneyFood_mW1 no_csgW1_emp no_oapW1_emp  urbanW1 nkids6W1 no_csgW1 no_oapW1 lnhhinc_pcW1 educ hhsizeW1 w1_female, probit lasso(, selection(bic)) ainclude( lnhhinc_pcW1 grantW1 africanW1)) (notemployedW1 age_17_24 age_35_44 maleW1 africanW1, probit lasso( selection(bic)) ainclude(dipdegW1  age_35_44 )), atet

 
   outreg2 using foo_security, append word ctitle(coefficient)  se paren()tstat
   
   
 telasso (HungaryHHk_7W1  no_csgW1_emp no_oapW1_emp  urbanW1 nkids6W1 no_csgW1 no_oapW1 lnhhinc_pcW1 educ hhsizeW1 w1_female, probit lasso(, selection(bic)) ainclude(grantW1 africanW1)) (notemployedW1 age_17_24 age_35_44 maleW1 africanW1, probit lasso( selection(bic)) ainclude(dipdegW1))
 
outreg2 using foo_security, append word ctitle(coefficient)  se paren()tstat
 
 telasso (HungaryHHk_7W1 no_csgW1_emp no_oapW1_emp no_csgW1_emp no_oapW1_emp  no_csgW1 no_oapW1 educ hhsizeW1 w1_female, probit lasso(, selection(bic)) ainclude(grantW1 africanW1)) (notemployedW1 age_17_24 age_35_44 maleW1 africanW1, probit lasso( selection(bic)) ainclude(dipdegW1)), atet
 
 
outreg2 using foo_security, append word ctitle(coefficient)  se paren()tstat
 
 
 
 


 
 
 
 
 
